# Supplementary material for: Structural basis for a degenerate tRNA identity code and the evolution of bimodal specificity in human mitochondrial tRNA recognition
Source: Nat Commun. 2023 Aug 9;14:4794. doi: 10.1038/s41467-023-40354-2 (PMC10412605; doi:10.1038/s41467-023-40354-2)
Supplement: Supplementary file 4 — Source Data [file 41467_2023_40354_MOESM4_ESM.xlsx]

## Sheet: Fig. 5d & Supplementary Table 2
Figure 5d	Aminoacylation assays for mtRNA-Ser(UGA) variants by mSerRS. [μM]
Time [min]	GC	GC	GC	G19C	G19C	G19C	G19A/C56U	G19A/C56U	G19A/C56U	G19C/U56G	G19C/U56G	G19C/U56G	C20U	C20U	C20U	U63C	U63C	U63C	U64C	U64C	U64C
0	0	0	0	0	0	0	0	0	0	0	0	0	0	0	0	0	0	0	0	0	0
0.5	0.409541	0.366319	0.382764	0.120835	0.119844	0.109589	0.31998	0.393954	0.357406	0.325289	0.320419	0.381009	0.372366	0.378026	0.397188	0.271825	0.320494	0.304729	0.23111	0.236114	0.254822
1	0.801215	0.786779	0.748745	0.235846	0.221349	0.208004	0.667632	0.704462	0.75699	0.640724	0.668854	0.712755	0.829406	0.827974	0.827727	0.721499	0.685274	0.680155	0.612766	0.601759	0.629203
2	1.40708	1.42846	1.40361	0.411507	0.452427	0.365009	1.22477	1.1502	1.06795	1.168	1.26563	1.24605	1.69573	1.64522	1.65459	1.37745	1.38441	1.45774	1.23122	1.25195	1.44154
4	2.34571	2.25823	2.08111	0.745424	0.76195	0.635438	1.87525	1.89614	2.01674	1.94835	1.97461	2.05747	2.61858	2.59246	2.44128	2.14791	2.23492	2.02923	1.97087	2.0301	2.20336
6	2.58232	2.72795	2.66278	0.942949	0.876702	0.89718	2.25798	2.19918	2.3487	2.41046	2.2977	2.4123	3.13507	3.18885	3.02038	2.58697	2.67798	2.52889	2.22387	2.32614	2.20473
10	3.06149	2.89872	2.66278	1.24843	1.32728	1.22442	2.45734	2.43128	2.6585	2.95378	2.86772	2.99444	3.57879	3.39021	3.41844	2.98308	3.03724	2.97909	2.798	2.83722	2.89555
20	2.87231	3.01728	3.05118	1.48837	1.45862	1.58533	2.97394	2.76805	2.95017	2.99206	2.9719	3.21809	3.41724	3.2	3.30171	2.79851	3.01952	3.01717	3.13011	3.21549	3.24163

## Sheet: Fig. 5f & Supplementary Table 3
Figure 5f	Aminoacylation of mtRNA-Ser(UGA) by mSerRS variants. [min^-1]
mtRNA-Ser(UGA) [μM]	WT	WT	WT	K110A	K110A	K110A	R118A	R118A	R118A	R139A	R139A	R139A	R143A	R143A	R143A	3xRA	3xRA	3xRA	R146A	R146A	R146A
0	0	0	0	0	0	0	0	0	0	0	0	0	0	0	0	0	0	0	0	0	0
0.1	0.875	0.748	0.895	0.072	0.081	0.088	0.821	0.68	0.762	0.381	0.438	0.402	0.549	0.484	0.498	0.105	0.093	0.091	0.696	0.596	0.622
0.2	1.346	1.08	1.301	0.137	0.135	0.124	1.348	1.05	1.219	0.72	0.76	0.776	0.797	0.716	0.577	0.181	0.143	0.18	1.019	1.169	1.166
0.4	1.592	1.523	1.816	0.233	0.22	0.229	1.421	1.287	1.445	1.116	1.168	1.068	1.048	1.196	1.061	0.236	0.232	0.259	1.225	1.37	1.465
0.6	1.845	1.769	2.148	0.282	0.261	0.301	1.71	1.822	1.907	1.312	1.334	1.341	1.61	1.604	1.709	0.575	0.588	0.558	2.015	1.764	1.855
0.8	2.621	2.564	2.675	0.418	0.422	0.444	2.236	2.356	2.418	1.622	1.66	1.674	2.061	1.948	2.201	0.708	0.71	0.696	2.439	2.202	2.386
1	3.255	2.848	2.955	0.6	0.757	0.542	2.754	2.894	2.597	1.856	1.794	1.606	2.588	2.379	2.359	0.945	0.804	0.771	2.826	2.785	2.606
2	4.05	3.3	3.87	0.778	0.904	0.803	3.32	3.418	3.382	2.587	2.544	2.436	3.209	3.221	3.197	1.481	1.177	1.393	3.596	3.607	3.654
4	4.744	4.412	4.674	1.016	0.98	0.976	4.429	4.388	4.467	3.342	3.408	3.444	4.059	4.206	3.956	1.791	1.53	1.647	4.366	4.527	4.273
8	5.08	4.826	4.81	1.224	1.274	1.32	4.798	4.687	4.809	4.182	3.98	3.906	4.654	4.689	4.814	2.201	2.013	1.997	5.179	5.222	5.255
